# Supplementary material for: Impact of abiotic factors, habitat type and urban wildlife on the ecology of hard ticks (Acari: Ixodidae) in urban and peri-urban habitats
Source: Parasit Vectors. 2020 Sep 18;13:476. doi: 10.1186/s13071-020-04352-3 (PMC7501622; doi:10.1186/s13071-020-04352-3)
Supplement: Supplementary file 1 — Additional file 1: Table S1. The schedule used for the flagging, micromammal trapping, and bird and hedgehog sampling campaigns in Cluj-Napoca during 2018. Numbers indicate weeks of the year. The timeline of the protocol used for the flagging, sampling, and trapping campaigns performed in the seven recreational locations in Cluj-Napoca during 2018 is provided. [file 13071_2020_4352_MOESM1_ESM.xlsx]

## Sheet: Table S1
	Additional file 1: Table S1. The schedule used for the flagging, micromammal trapping, and bird and hedgehog sampling campaigns in Cluj-Napoca during 2018. Numbers indicate weeks of the year. The timeline of the protocol used for the flagging, sampling, and trapping campaigns performed in the seven recreational locations in Cluj-Napoca during 2018 is provided.
	Activity (week no. / 2018)	1	2	3	4	5	6	7	8	9	10	11	12	13	14	15	16	17	18	19	20	21	22	23	24	25	26	27	28	29	30	31	32	33	34	35	36	37	38	39	40	41	42	43	44	45	46	47	48
	Flagging + micrommamal trapping		G1									G1	G2	G3					G1	G2				G3					G1	G2	G3							G1	G2	G3						G1	G2	G3
	Bird sampling																				UC																	UC	IHP				ABBG
	Hedgehog sampling																							UC	MC			ABBG		UC	HF	HF	MC	FF	UC	IHP	FF+HF+MC	IHP	UC+ABBG
	LEGEND
	FLAGGING + MICROMAMMAL TRAPPING
	USAMV CAMPUS + MĂNĂŞTUR CEMETERY							G1
	IULIU HAŢIEGANU PARK + BOTANICAL GARDEN							G2
	FĂGET FOREST + HOIA FOREST+ PRIVATE GARDEN							G3
	BIRD SAMPLING
	HEDGEHOG SAMPLING
	* locations divided into 3 groups for the flagging and micromammal trapping campaigns
	* individual assessment of locations for the bird and hedgehog sampling campaigns
	* UC - USAMV CAMPUS; MC - MĂNĂŞTUR CEMETERY; IHP - IULIU HAŢIEGANU PARK; ABBG - ALEXANDRU BORZA BOTANICAL GARDEN; HF - HOIA FOREST; FF - FĂGET FOREST
[truncated: 5 more columns]
